# Supplementary material for: Comprehensive analysis of cuproptosis-related genes in diabetic cardiomyopathy
Source: PLoS One. 2025 Oct 27;20(10):e0328512. doi: 10.1371/journal.pone.0328512 (PMC12558461; doi:10.1371/journal.pone.0328512)
Supplement: S1 File — (XLSX) [file pone.0328512.s004.xlsx]

## Sheet: cuproptosis genes 
ID	Gene name
1	PRND
2	MITD1
3	RPS25
4	CYP26B1
5	MT1G
6	ATOX1
7	SEMA3A
8	MTOR
9	ATP7B
10	MRPS5
11	NDUFA8
12	BECN1
13	ATP1A4
14	GCSH
15	DLO
16	MTF2
17	CCL8
18	ATRX
19	NDUFB1
20	PDHA1
21	BTBD16
22	UPK3A
23	SFN
24	SLC25A3
25	CACNA1D
26	SNCA
27	MRPS7
28	DLAT
29	GLS
30	MTG1
31	SCO2
32	TP53
33	PTEN
34	PDE3A
35	CDC20
36	MAP1LC3A
37	HMGCS2
38	CTSE
39	MT1F
40	MRPL21
41	RRM2
42	HK2
43	G6PD
44	TOX3
45	TTN
46	MRPL17
47	CDKN2A
48	SERPINB3
49	PDK1
50	LIPT1
51	SLC31A2
52	HNF1B
53	DLST
54	MRPS23
55	CCS
56	MAN2C1
57	SSBP1
58	SRP54
59	WDR72
60	ZFP69B
61	COX19
62	SLC31A1
63	MAGEA6
64	FAM3B
65	CYP1A1
66	PDHB
67	DLD
68	MT1X
69	DBT
70	MT2A
71	NDUFA2
72	TXNRD1
73	MT3
74	C7
75	NLRP3
76	UBE2D2
77	MT-CO2
78	QRFPR
79	DAXX
80	UBE2D4
81	MRF1
82	CYFIP2
83	AOC1
84	BACE1
85	TIMMDC1
86	PHDA1
87	MT1E
88	ARF1
89	ANKRD9
90	NDUFA1
91	ATP7A
92	RGS10
93	SLC30A2
94	COX11
95	ATL3
96	EPO
97	GSPT1
98	BCAS1
99	SLC23A2
100	CD274
101	LIPA1
102	CP
103	DBH
104	LIAS
105	SRXN1
106	ABCB6
107	SQSTM1
108	PRNP
109	FDX1
110	MRPL15
111	ENAM
112	MT1M
113	SLC18B1
114	GSS
115	PTTG1
116	IDH1
117	NF1
118	KIF2C
119	CENPM
120	UBE2D3
121	SCO1
122	NRAS
123	CYP4B1
124	APP
125	HSF1
126	COX7B
127	MAP2K1
128	EGFR
129	FUBP1
130	ANK3
131	DSS
132	KRT5
133	PDHX
134	SLC6A3
135	CYP2C9
136	MIR210HG
137	NDUFB2
138	CFHR3
139	BAD
140	CCNY
141	ISCA2
142	CCDC22
143	CIC
144	MPC1
145	PIH1D2
146	PIK3CA
147	HMGB1
148	NFE2L2
149	DT
150	MT1H
151	CTLA4
152	SLC22A5
153	MTF1
154	MUC16
155	SLC25A5
156	PDH8
157	LIPT2
158	CLDN10
159	CYP4F12
160	MT1A
161	CD209
162	HAVCR2
163	C6orf136
164	SERPINE1
165	HSPD1
166	NLRP2
167	NLRP7
168	ARFGEF1-DT
169	SMAD3-AS1
170	LINC03085
171	H2BC6-AS1
172	H1-10-AS1
173	FOXD2-AS1
174	LINC00853
175	LINC02154
176	LASTR

## Sheet: origin of cuproptosis genes 
PMID	35627236	35790864	35898502	35938003	35875087	36177029	36050740	35937995	35979353	36212138	35990642	35967366	36110851	35910212	35966780	36226193	36211378	36248908	36250008	36092887	36147507	35965536	36092880	36211401	36211458	35938036	36221373	35923305	35936736	36046242	36213162	36186455	36010978	36106123	35996075	36212436	36246586	36204323	36253436	36263125	36033443	36203594	36203428	36248857	36195876	36160015	36072656	36119835	35942287
Article title from Pubmed	A Novel Cuproptosis-Related Prognostic Gene Signature and Validation of Differential Expression in Clear Cell Renal Cell Carcinoma	A novel Cuproptosis-related LncRNA signature to predict prognosis in hepatocellular carcinoma	Cuproptosis-Related Risk Score Predicts Prognosis and Characterizes the Tumor Microenvironment in Hepatocellular Carcinoma	Cuproptosis-Related lncRNAs are Biomarkers of Prognosis and Immune Microenvironment in Head and Neck Squamous Cell Carcinoma	Molecular Subtyping Based on Cuproptosis-Related Genes and Characterization of Tumor Microenvironment Infiltration in Kidney Renal Clear Cell Carcinoma	Identification of cuproptosis-related subtypes, cuproptosis-related gene prognostic index in hepatocellular carcinoma	Cuproptosis-related lncRNA predict prognosis and immune response of lung adenocarcinoma	Identification and Validation of Cuproptosis-Related Prognostic Signature and Associated Regulatory Axis in Uterine Corpus Endometrial Carcinoma	Prognostic analysis of cuproptosis-related gene in triple-negative breast cancer	Cuproptosis-related lncRNAs predict the clinical outcome and immune characteristics of hepatocellular carcinoma	Cuproptosis scoring system to predict the clinical outcome and immune response in bladder cancer	A novel signature to guide osteosarcoma prognosis and immune microenvironment: Cuproptosis-related lncRNA	The cuproptosis-related signature associated with the tumor environment and prognosis of patients with glioma	Cuproptosis-Associated lncRNA Establishes New Prognostic Profile and Predicts Immunotherapy Response in Clear Cell Renal Cell Carcinoma	Identification and immunological characterization of cuproptosis-related molecular clusters in Alzheimer's disease	The cuproptosis-related signature predicts prognosis and indicates immune microenvironment in breast cancer	Cuproptosis-related modification patterns depict the tumor microenvironment, precision immunotherapy, and prognosis of kidney renal clear cell carcinoma	A novel cuproptosis-related molecular pattern and its tumor microenvironment characterization in colorectal cancer	A novel cuproptosis-related prognostic signature and potential value in HCC immunotherapy	A novel cuproptosis-related gene signature for predicting prognosis in cervical cancer	Comprehensive multiomics analysis of cuproptosis-related gene characteristics in hepatocellular carcinoma	Construction and validation of a cuproptosis-related lncRNA signature as a novel and robust prognostic model for colon adenocarcinoma	A Cuproptosis-Related Gene Model For Predicting the Prognosis of Clear Cell Renal Cell Carcinoma	A novel cuproptosis-related subtypes and gene signature associates with immunophenotype and predicts prognosis accurately in neuroblastoma	HMGB1 is a mediator of cuproptosis-related sterile inflammation	A novel risk model based on cuproptosis-related lncRNAs predicted prognosis and indicated immune microenvironment landscape of patients with cutaneous melanoma	Cuproptosis-related gene signatures for predicting prognosis of lung adenocarcinoma	Cuproptosis-Related Gene - SLC31A1, FDX1 and ATP7B - Polymorphisms are Associated with Risk of Lung Cancer	A novel cuproptosis-related prognostic lncRNA signature and lncRNA MIR31HG/miR-193a-3p/TNFRSF21 regulatory axis in lung adenocarcinoma	A novel defined cuproptosis-related gene signature for predicting the prognosis of lung adenocarcinoma	Relationships of Cuproptosis-Related Genes With Clinical Outcomes and the Tumour Immune Microenvironment in Hepatocellular Carcinoma	Risk model of hepatocellular carcinoma based on cuproptosis-related genes	Identification of a Novel Cuproptosis-Related Gene Signature for Prognostic Implication in Head and Neck Squamous Carcinomas	A novel cuproptosis-related lncRNA nomogram to improve the prognosis prediction of gastric cancer	High expression of cuproptosis-related SLC31A1 gene in relation to unfavorable outcome and deregulated immune cell infiltration in breast cancer: an analysis based on public databases	Identification of cuproptosis-related patterns and construction of a scoring system for predicting prognosis, tumor microenvironment-infiltration characteristics, and immunotherapy efficacy in breast cancer	Cuproptosis-Related genes in the prognosis of colorectal cancer and their correlation with the tumor microenvironment	Signature of seven cuproptosis-related lncRNAs as a novel biomarker to predict prognosis and therapeutic response in cervical cancer	Identification of cuproptosis-related subtypes and development of a prognostic signature in colorectal cancer	Identification of cuproptosis-related subtypes in lung adenocarcinoma and its potential significance	Development and validation of cuproptosis-related gene signature in the prognostic prediction of liver cancer	Identification of cuproptosis -related subtypes, the development of a prognosis model, and characterization of tumor microenvironment infiltration in prostate cancer	Identification of novel cuproptosis-related lncRNA signatures to predict the prognosis and immune microenvironment of breast cancer patients	Cuproptosis regulator-mediated patterns associated with immune inﬁltration features and construction of cuproptosis-related signatures to guide immunotherapy	System analysis based on the cuproptosis-related genes identifies LIPT1 as a novel therapy target for liver hepatocellular carcinoma	Construction of five cuproptosis-related lncRNA signature for predicting prognosis and immune activity in skin cutaneous melanoma	Cuproptosis-related lncRNA: Prediction of prognosis and subtype determination in clear cell renal cell carcinoma	Cuproptosis-related gene SLC31A1 is a potential predictor for diagnosis, prognosis and therapeutic response of breast cancer	The prognostic value and immune landscape of a cuproptosis-related lncRNA signature in head and neck squamous cell carcinoma
Gene1	CDKN2A	AC138904.1	FDX1	AL132800.1	ENAM	FDX1	AC016747.2	CDKN2A	ATP7A	GSEC	FDX1	AL645608.6	PIK3CA	HHLA3	CDKN2A	DLD	SLC31A1	CTLA4	C7	ATP7A	LIPT2	AP001619.1	ATP7B	PDHA1	HMGB1	LINC01150	SP2-AS1	SLC31A1	AC008764.2	DLAT	PDH8	KIF2C	MRPL15	LINC01150	SLC31A1	FDX1	FDX1	AL441992.1	MIR210HG	FDX1	ATP7A	DLAT	GORAB-AS1	FDX1	LIPT1	VIM-AS1	FOXD2-AS1	SLC31A1	AC090587.1
Gene2	DLAT	AC099329.2		AC090587.1	WDR72		LINC00205	GLS	DLST	AL158166.1	LIAS	AL591767.1	MUC16	H1-10-AS1	SLC31A1	PDHB	SLC31A2		MAGEA6	DBT	PDHA1	AC020917.2	DLAT			EBLN3P	AC087501.4	FDX1	AL022323.1	DLD	SLC31A1	PTTG1	MRPS7	CD209		LIAS	LIAS	LINC01305	SLC18B1	DLD	DLAT	FDX1	AC 079922.2	LIPT1		AC012443.2	SUCLG2-AS1		AC004943.2
Gene3	DLD	GIHCG		AC079160.1	CLDN10		AC006947.1	LIPT1	LIAS	AC005479.2	LIPT1	UNC5B-AS1	NF1	PICSAR	ATP7B	ATP7B	COX11		HK2	DLAT	ATP7B	AC002066.1	DLD			MIR100HG	AC090541.1	ATP7B	ELN-AS1	GCSH	ATP78	CENPM	MRPL21	HAVCR2		LIPT1	LIPT1	AL354833.2	MAN2C1	SLC31A1	GLS	MRF1	AL 589765.4	LIAS		MALINC1	LINC00271		TTN-AS1
Gene4	FDX1	DNMBP-AS1		AC011462.4	HMGCS2		LINC00592		LIPT1	AL365361.1	DLD	CARD8-AS1	TTN	LINC02027	LIPT1	ATP7A	SCO1		CYP26B1	FDX1	FDX1	LINC01252	LIAS			WAC−AS1			LINC00578	LIAS	FDX1	CDC20	MRPL17			DLD	DLD	CNNM3-DT	ATL3	MTF1	POLH-AS1	DLD	AC 005696.4	DLD		AL354696.2	NUP153-AS1		AL162458.1
Gene5	GLS	DNMBP-AS1		AL157888.1	CYFIP2		AC020634.2		PDHA1	AC026412.3	DLAT	AC098487.1	TP53	SNHG15	MTF1	DLAT	SCO2		EPO	SLC31A1	LIPT1	AC010789.2	SLC31A1			LINC00339				LIPT1	CCS	CYP2C9	MRPS23			DLAT	DLAT	SCAT2	RGS10		AL117336.2	LIAS	Cytor	DLAT		HSD11B1-AS1	LINC02154		AC106820.5
Gene6	PDHA1			GRHL3-AS1	QRFPR		AC026355.2			AL031985.3	PDHA1	AC005041.3	PTEN	SNHG8	FDX1	DLST	SLC25A3				GCSH	LINC02542	DBT			USP30−AS1				PDHA1	LIAS	SFN	MRPS5			PDHA1	PHDA1	AL354733.3	GSPT1		MKLN1-AS	LIPT1	ZNF 197-AS1	PDHA1					AC012313.5
Gene7	PDHB			SNHG16			LINC02848			LINC00426	PDHB	LIPT1	EGFR	LINC00471	GLS	SLC31A1	ATP7A				DLD	AL356804.1	FDX1			AC009495.1				PDHB	LIPT1	CFHR3	MTG1			PDHB	PDHB	AC009902.2	CCNY		AC005479.2	PDHB	AC 002398.1	PDHB					AL132800.1
Gene8				AC021148.2			ZNF571-AS1			AC009974.2	MTF1	DLAT	IDH1	EIF1B-AS1	PDHA1	DBT	ATP7B				MTF2	ZFHX2-AS1	PDHB							ATP7B	CDKN2A		RPS25			MTF1	MTF1				AL928654.1	GLS	AL 451085.3	MTF1					WDFY3-AS2
Gene9							CRIM1-DT			AC245060.7	GLS	FDX1	TP53	LINC02154	DLD	FDX1	MT2A				ATP7A	AC008752.2								FDX1	BAD		SRP54			GLS	GLS				AL031985.3	PDHA1	YTH DF 3-AS1	GLS					CDKN2A-DT
Gene10							SEPSECS-AS1				CDKN2A		ATRX	MINCR	DLAT	lipt1	MT-CO2				GLS	AC012313.5								SLC31A1	GLS		SSBP1			CDKN2A	CDKN2A					CDKN2A	AC 008771.1	CDKN2A					AL136419.3
Gene11							HIF1A-AS3						CIC		PDHB	LIAS	DBH				CDKN2A										ATP7A												LINC 02446
Gene12							AC013267.1						FUBP1		LIAS	GCSH	MAP2K1				SLC31A1										MTF1
Gene13							LINC02635									PDHA1	PDK1				DLAT										MTOR
Gene14							AL162632.3										UBE2D2				MPC1										DLAT
Gene15							AC004832.5										UBE2D3				LIAS										DLO
Gene16							AC032011.1										UBE2D4				PDH8										PDHA1
Gene17																	CCL8
Gene18																	CD274
Gene19																	MT1X
Gene20																	MT1G
Gene21																	MT1F
Gene22
Gene23
Gene24
Gene25
Gene26
Gene27
Gene28
Gene29
Gene30
Gene31
Gene32
Gene33
Gene34
Gene35
Gene36
Gene37
Gene38
Gene39
Gene40
Gene41
Gene42
[truncated: 41 more columns]

## Sheet: GeneCards-SearchResults
Gene Symbol	Description	Category	Uniprot ID	Gifts	GC Id	Relevance score	GeneCards Link
FDX1	Ferredoxin 1	Protein Coding	P10109	45	GC11P110429	2.52436	https://www.genecards.org/cgi-bin/carddisp.pl?gene=FDX1
ARFGEF1-DT	ARFGEF1 Divergent Transcript	RNA Gene		15	GC08P067748	2.2044	https://www.genecards.org/cgi-bin/carddisp.pl?gene=ARFGEF1-DT
SMAD3-AS1	SMAD3 Antisense RNA 1	RNA Gene		3	GC15U905149	2.2044	https://www.genecards.org/cgi-bin/carddisp.pl?gene=SMAD3-AS1
LINC03085	Long Intergenic Non-Protein Coding RNA 3085	RNA Gene		2	GC19U905531	2.2044	https://www.genecards.org/cgi-bin/carddisp.pl?gene=LINC03085
DLAT	Dihydrolipoamide S-Acetyltransferase	Protein Coding	P10515	50	GC11P112234	2.17126	https://www.genecards.org/cgi-bin/carddisp.pl?gene=DLAT
C6orf136	Chromosome 6 Open Reading Frame 136	Protein Coding	Q5SQH8	33	GC06P111969	2.12198	https://www.genecards.org/cgi-bin/carddisp.pl?gene=C6orf136
H2BC6-AS1	H2BC6 Antisense RNA 1	RNA Gene		2	GC06U907586	2.02842	https://www.genecards.org/cgi-bin/carddisp.pl?gene=H2BC6-AS1
LIPT1	Lipoyltransferase 1	Protein Coding	Q9Y234	45	GC02P099213	1.65989	https://www.genecards.org/cgi-bin/carddisp.pl?gene=LIPT1
H1-10-AS1	H1-10 Antisense RNA 1	RNA Gene	Q4G0G2	21	GC03P136943	1.65989	https://www.genecards.org/cgi-bin/carddisp.pl?gene=H1-10-AS1
CDKN2A	Cyclin Dependent Kinase Inhibitor 2A	Protein Coding	Q8N726	55	GC09M021967	1.50046	https://www.genecards.org/cgi-bin/carddisp.pl?gene=CDKN2A
PDHB	Pyruvate Dehydrogenase E1 Subunit Beta	Protein Coding	P11177	50	GC03M058428	1.50046	https://www.genecards.org/cgi-bin/carddisp.pl?gene=PDHB
SLC31A1	Solute Carrier Family 31 Member 1	Protein Coding	O15431	48	GC09P113221	1.50046	https://www.genecards.org/cgi-bin/carddisp.pl?gene=SLC31A1
FOXD2-AS1	FOXD2 Adjacent Opposite Strand RNA 1	RNA Gene		18	GC01M047432	1.50046	https://www.genecards.org/cgi-bin/carddisp.pl?gene=FOXD2-AS1
LINC00853	Long Intergenic Non-Protein Coding RNA 853	RNA Gene		16	GC01P047179	1.50046	https://www.genecards.org/cgi-bin/carddisp.pl?gene=LINC00853
LINC02154	Long Intergenic Non-Protein Coding RNA 2154	RNA Gene		15	GC0XM013922	1.50046	https://www.genecards.org/cgi-bin/carddisp.pl?gene=LINC02154
LASTR	LncRNA Associated With SART3 Regulation Of Splicing	RNA Gene		13	GC10M005597	1.50046	https://www.genecards.org/cgi-bin/carddisp.pl?gene=LASTR
HSPD1	Heat Shock Protein Family D (Hsp60) Member 1	Protein Coding	P10809	53	GC02M197486	1.43431	https://www.genecards.org/cgi-bin/carddisp.pl?gene=HSPD1
PDHX	Pyruvate Dehydrogenase Complex Component X	Protein Coding	O00330	50	GC11P034894	1.43431	https://www.genecards.org/cgi-bin/carddisp.pl?gene=PDHX
NLRP3	NLR Family Pyrin Domain Containing 3	Protein Coding	Q96P20	52	GC01P247415	0.246887	https://www.genecards.org/cgi-bin/carddisp.pl?gene=NLRP3
SLC25A3	Solute Carrier Family 25 Member 3	Protein Coding	Q00325	49	GC12P098593	0.246887	https://www.genecards.org/cgi-bin/carddisp.pl?gene=SLC25A3
NLRP2	NLR Family Pyrin Domain Containing 2	Protein Coding	Q9NX02	46	GC19P054953	0.246887	https://www.genecards.org/cgi-bin/carddisp.pl?gene=NLRP2
NLRP7	NLR Family Pyrin Domain Containing 7	Protein Coding	Q8WX94	46	GC19M054923	0.246887	https://www.genecards.org/cgi-bin/carddisp.pl?gene=NLRP7
