# Supplementary material for: Comprehensive analysis of cuproptosis-related genes in diabetic cardiomyopathy
Source: PLoS One. 2025 Oct 27;20(10):e0328512. doi: 10.1371/journal.pone.0328512 (PMC12558461; doi:10.1371/journal.pone.0328512)
Supplement: S2 File — (XLSX) [file pone.0328512.s005.xlsx]

## Sheet: Sheet1
Group	Idh1	Cyp1a1	Nfe2l2	Hk2	Hmgcs2	Txnrd1	Dlst
Control	899.75	3.2	835	142	25	285.4	3468.7
Control	1080.75	27.3	1113.4	139.6	67.3	379.05	3725.7
Control	337.7	2.2	247.3	113.6	24.4	199.85	1678.8
Control	816.7	2.6	928.2	251.2	53.1	402.85	4210.4
Control	285.1	27.3	273.2	69.1	35.1	182.6	1701
Control	876.3	8.5	1012.5	301.1	30.2	437.65	4746.7
Control	1380.85	3.3	1246.5	415.5	99.2	534.3	5276.6
DCM	318.2	2.6	219.1	13.9	284	149.15	1154.4
DCM	1424.05	52.2	1499.7	82.9	777.1	638.55	4743
DCM	1180.5	77	1454.7	100.4	731.8	542.4	3605.8
DCM	1408.45	25.1	1033.4	119.8	1112.4	674.5	4518.5
DCM	1060.9	131.2	763.5	31.5	1214.4	352.65	3351.2
DCM	1729.85	73.1	1370.4	57	372.7	554.3	3849.7
DCM	1166.8	152.2	1030	42.9	699.2	367.05	2798.8
