# Supplementary material for: Comprehensive analysis of cuproptosis-related genes in diabetic cardiomyopathy
Source: PLoS One. 2025 Oct 27;20(10):e0328512. doi: 10.1371/journal.pone.0328512 (PMC12558461; doi:10.1371/journal.pone.0328512)
Supplement: S3 File — (XLSX) [file pone.0328512.s006.xlsx]

## Sheet: Sheet1
Sample Name	Gene Name	Ct	The mean value of the internal reference CT values	∆CT	The mean ∆CT values in the Control group	∆∆CT	2^(-∆∆CT)
Control	β-tublin	20.21	20.3533
Control	β-tublin	20.28
Control	β-tublin	20.57
Control	CYP1a1	24.22		3.86667	3.89333	-0.0266667	1.01866
Control	CYP1a1	24.23		3.87667		-0.0166667	1.01162
Control	CYP1a1	24.29		3.93667		0.0433333	0.97041
Control	HMGCS2	22.41		2.05667	2.10333	-0.0466667	1.03288
Control	HMGCS2	22.57		2.21667		0.113333	0.92445
Control	HMGCS2	22.39		2.03667		-0.0666667	1.04729
Control	IDH1	23.91		3.55667	3.88333	-0.326667	1.25411
Control	IDH1	24.37		4.01667		0.133333	0.911722
Control	IDH1	24.43		4.07667		0.193333	0.874583
Control	HK2	23.93		3.57667	3.6	-0.0233333	1.0163
Control	HK2	23.93		3.57667		-0.0233333	1.0163
Control	HK2	24		3.64667		0.0466667	0.968171
Control	Dlst	24.01		3.65667	3.70333	-0.0466667	1.03288
Control	Dlst	24.03		3.67667		-0.0266667	1.01866
Control	Dlst	24.13		3.77667		0.0733333	0.950439
Control	Nfe2l2	24.01		3.65667	3.70333	-0.0466667	1.03288
Control	Nfe2l2	24.03		3.67667		-0.0266667	1.01866
Control	Nfe2l2	24.13		3.77667		0.0733333	0.950439
Control	Txnrd1	25.67		5.31667	5.29	0.0266667	0.981686
Control	Txnrd1	25.74		5.38667		0.0966667	0.935191
Control	Txnrd1	25.52		5.16667		-0.123333	1.08925
DCM	β-tublin	20.49	20.6867
DCM	β-tublin	20.91
DCM	β-tublin	20.66
DCM	CYP1a1	23.92		3.23333		-0.66	1.58008
DCM	CYP1a1	24.01		3.32333		-0.57	1.48452
DCM	CYP1a1	23.96		3.27333		-0.62	1.53688
DCM	HMGCS2	21.99		1.30333		-0.8	1.7411
DCM	HMGCS2	22.04		1.35333		-0.75	1.68179
DCM	HMGCS2	22.08		1.39333		-0.71	1.6358
DCM	IDH1	23.95		3.26333		-0.62	1.53688
DCM	IDH1	24.06		3.37333		-0.51	1.42405
DCM	IDH1	24.01		3.32333		-0.56	1.47427
DCM	HK2	24.86		4.17333		0.573333	0.672062
DCM	HK2	24.65		3.96333		0.363333	0.777366
DCM	HK2	24.76		4.07333		0.473333	0.720298
DCM	Dlst	24.3		3.61333		-0.09	1.06437
DCM	Dlst	24.15		3.46333		-0.24	1.18099
DCM	Dlst	24.28		3.59333		-0.11	1.07923
DCM	Nfe2l2	24.64		3.95333		0.25	0.840896
DCM	Nfe2l2	24.02		3.33333		-0.37	1.29235
DCM	Nfe2l2	24.28		3.59333		-0.11	1.07923
DCM	Txnrd1	25.6		4.91333		-0.376667	1.29834
DCM	Txnrd1	25.9		5.21333		-0.0766667	1.05458
DCM	Txnrd1	25.71		5.02333		-0.266667	1.20303
